# Supplementary material for: Pharmacological Interventions for Excessive Daytime Sleepiness in Adults with Narcolepsy: A Systematic Review and Network Meta-Analysis
Source: J Clin Med. 2022 Oct 26;11(21):6302. doi: 10.3390/jcm11216302 (PMC9654433; doi:10.3390/jcm11216302)
Supplement: Supplementary file 1 [file jcm-11-06302-s001.zip]

Archive with 1 entries (1 files):
- jcm-1969779-supplementary.pdf
